# Supplementary material for: Post-Sterilization Physicochemical Characterization and Biological Activity of Cellulose Nanocrystals Coated with PDDA
Source: Molecules. 2024 Nov 27;29(23):5600. doi: 10.3390/molecules29235600 (PMC11643580; doi:10.3390/molecules29235600)
Supplement: Supplementary file 1 [file molecules-29-05600-s001.zip]

Archive with 1 entries (1 files):
- molecules-3323147-supplementary.pdf
